# Supplementary material for: Eicosanoid Profile of Influenza A Virus Infected Pigs
Source: Metabolites. 2019 Jul 3;9(7):130. doi: 10.3390/metabo9070130 (PMC6680658; doi:10.3390/metabo9070130)
Supplement: Supplementary file 1 [file metabolites-09-00130-s001.zip]

Archive with 3 entries (2 files):
- Supplementary Materials/
- Supplementary Materials/data_110619.xlsx
- Supplementary Materials/Supplementary Tables.pdf
