# Supplementary material for: Eicosanoid Profile of Influenza A Virus Infected Pigs
Source: Metabolites. 2019 Jul 3;9(7):130. doi: 10.3390/metabo9070130 (PMC6680658; doi:10.3390/metabo9070130)
Supplement: Supplementary file 1 [file metabolites-09-00130-s001.zip › Supplementary Materials/data_110619.xlsx]

## Sheet: sample concentrations
Measured amounts in tissue and biofluid per sample (50 mg for spleen and lung, 500 µl blood plasma and 5 ml BALF). Calibration range from 0.1 ng-50 ng (HETEs and EETs) and 0.25 ng-50 ng (prostaglandins and thromboxane)
plasma
group	dpi	replicate	compound	14.15-EET	11.12-EET	8.9-EET	5.6-EET	5.15-DiHETE	20-HETE	15-HETE	12-HETE	5-HETE	15-HEPE	13-HODE	9-HODE	17-HDHA	14-HDHA
			amount per sample	ng/sample	ng/sample	ng/sample	ng/sample	ng/sample	ng/sample	ng/sample	ng/sample	ng/sample	relative amount/sample	relative amount/sample	relative amount/sample	relative amount/sample	relative amount/sample
			internal standard	12-HETE-d8	12-HETE-d8	12-HETE-d8	12-HETE-d8	12-HETE-d8	12-HETE-d8	12-HETE-d8	12-HETE-d8	12-HETE-d8	12-HETE-d8	13-HODE-d4	13-HODE-d4	12-HETE-d8	12-HETE-d8
control	0	1		2.64415	1.56992	1.7653	2.43708	0.639009	1.06909	13.1018	16.9202	9.48544	0.946117	38.0859	7.43713	0.157502	0.109122
control	0	2		0.847306	0.553269	0.661662	0.613686	0.559337	3.47318	4.61967	6.16033	3.92988	0.269684	63.744	10.1759	0.112597	0.0947908
control	0	3		6.55076	1.95979	1.66027	2.00938	0.398508	1.49401	6.40322	11.7204	4.38211	0.434529	31.9975	5.40123	0.113164	0.104415
infection	0	1		2.68848	1.44585	1.93901	2.75413	0.385724	1.57564	6.35908	7.80191	4.69724	0.388989	49.4051	9.96779	0.148499	0.105822
infection	0	2		1.00017	0.647797	0.78747	0.957287	0.59089	1.75128	5.50884	6.72488	3.84169	0.348865	26.6122	5.60776	0.112378	0.0911438
infection	0	3		2.37548	0.955776	1.0907	1.15858	0.45969	0.957302	7.94965	9.87909	5.57988	0.445768	37.6387	8.60491	0.121408	0.0931049
infection	0	4		0.773673	0.528525	0.647074	0.607529	0.0454087	1.14674	11.3297	11.1141	6.97826	0.0780415	15.3945	3.78397	0.15694	0.137915
infection	0	5		1.61682	0.604479	0.799124	0.860061	0.16623	1.01715	4.61946	6.52157	3.82423	0.172455	25.9701	6.33847	0.0815258	0.0560173
infection	0	6		0.809351	0.437334	0.678725	0.548397	0.211785	0.836535	7.37513	10.7928	6.42596	0.39448	30.0822	6.95135	0.142374	0.0999614
infection	2	1		0.791357	0.406433	0.701333	0.688688	0.861856	2.72744	7.1964	8.06488	5.59421	0.62422	18.7397	4.28669	0.221583	0.168733
infection	2	2		0.873451	0.415884	0.550477	0.745804	0.642205	2.66247	4.13349	5.59187	3.82785	0.318418	13.6876	3.13747	0.107769	0.100233
infection	2	3		0.859134	0.32269	0.442986	0.35067	0.404378	1.1865	4.8833	6.27406	3.41609	0.340023	15.2706	3.03797	0.0803512	0.0685563
infection	2	4		0.626171	0.368776	0.490478	0.494885	<0.1	0.756922	6.12637	7.96245	4.71385	0.0938892	6.19706	1.71789	0.0943702	0.0769212
infection	2	5		1.13542	0.546744	0.782904	0.762301	0.276373	1.6262	11.3723	11.1757	7.33932	0.524484	19.1325	5.75252	0.224229	0.154324
infection	2	6		0.828061	0.53368	0.727449	0.761777	0.146688	0.928978	7.75596	9.27448	5.82849	0.400885	8.16402	3.24613	0.163358	0.114385
infection	4	1		1.06848	0.562131	0.725234	0.628463	0.478213	2.39401	3.75033	5.92237	3.4263	0.308595	34.5635	5.8414	0.128792	0.128905
infection	4	2		1.76921	0.733955	0.963997	1.1144	0.491145	2.61444	4.18754	6.23763	3.42171	0.370963	53.2551	8.40411	0.12851	0.10023
infection	4	3		1.8995	0.690879	0.876735	0.729862	0.486483	1.01701	3.75948	5.42148	3.20803	0.274136	26.6722	5.18356	0.0902911	0.0656011
infection	4	4		1.67749	0.851916	1.12733	1.40819	<0.1	1.2381	4.32127	6.15414	3.70607	0.0785414	26.9812	4.91524	0.104194	0.0751679
infection	4	5		1.06748	0.487944	0.650911	0.665255	0.202167	0.91625	3.96143	5.30209	3.78129	0.229412	32.4181	6.11415	0.100466	0.0873659
infection	4	6		1.94217	0.71464	1.06517	1.33797	0.260305	1.02881	4.16471	6.45325	3.16966	0.260529	40.9139	6.8571	0.122637	0.0975477
infection	4	7		2.29025	1.28343	1.79843	2.31602	0.529617	3.11266	8.63941	14.173	6.14273	0.51629	13.599	2.39189	0.218957	0.18538
infection	4	8		1.68518	0.718399	1.11514	1.20677	0.508038	2.99393	7.35532	10.1884	6.29941	0.386312	8.81257	1.88987	0.157839	0.115803
control	7	1		10.702	4.3101	4.24174	6.53166	0.650178	1.92104	5.0145	5.61687	4.35219	0.320979	5.42155	1.08619	0.0708771	0.0493964
control	7	2		1.99298	1.05706	1.09733	1.43107	0.370091	2.93705	4.97062	5.96177	3.15901	0.279219	6.36534	1.30205	0.110336	0.0945881
control	7	3		3.17827	1.61747	1.86902	2.16864	0.806449	2.08734	12.23	16.7835	7.88763	0.771379	17.6545	3.5722	0.288145	0.198799
infection	7	1		1.35958	0.624	0.994004	1.06151	0.501294	2.57565	7.70565	9.97393	5.65964	0.559204	37.4028	8.89381	0.230743	0.152326
infection	7	2		0.99981	0.616529	1.03334	1.34954	0.686583	2.09107	4.0469	8.20117	3.26238	0.277889	87.2616	11.1272	0.0910338	0.0858922
infection	7	3		6.66412	3.22287	3.79187	6.06997	1.10587	2.27474	8.1153	13.1056	5.1555	0.714435	70.8605	11.2496	0.192388	0.212259
infection	7	4		3.04459	1.25517	1.30776	1.60184	0.670716	2.6125	8.44869	11.3778	6.27878	0.711213	35.8919	7.36447	0.179494	0.181122
infection	7	5		5.14774	1.77646	1.80058	1.9423	0.369254	0.91245	7.8347	13.0795	7.18177	0.497832	39.9946	7.30405	0.14751	0.117723
infection	7	6		9.10009	2.72912	2.92816	3.50407	<0.1	0.842713	3.78034	7.00494	3.36377	0.144132	16.4077	3.15259	0.0717112	0.0599934
infection	7	7		15.346	4.76928	4.13127	5.15087	0.301556	1.36871	8.08855	12.4598	5.57356	0.460734	32.631	6.5935	0.177688	0.141836
infection	7	8		9.12484	3.82983	3.72419	4.72177	0.206718	0.553092	5.16604	8.56441	4.12215	0.317394	26.6574	5.15902	0.116074	0.0941693
control	14	1		4.33092	2.52019	3.28315	5.31259	0.450427	1.16529	6.00157	7.88338	4.39039	0.403475	31.6002	5.4944	0.0720267	0.0659732
control	14	2		1.88331	1.2061	1.51177	2.38578	0.626718	6.38219	5.8281	7.65574	4.72758	0.385909	38.0551	6.64215	0.114429	0.101365
control	14	3		0.534391	0.335316	0.411407	0.374665	0.676569	2.02548	3.93659	5.68569	3.53403	0.343319	37.2565	6.79815	0.054961	0.0526261
infection	14	1		0.883244	0.516971	0.687702	0.484391	0.697124	2.39341	4.76576	7.10716	4.52342	0.316289	8.52945	1.80475	0.094825	0.0735028
infection	14	2		20.5837	4.63604	3.32857	3.6591	0.568548	2.4458	4.37774	7.52382	3.48632	0.328127	40.9593	6.16281	0.0727244	0.057835
infection	14	3		0.551098	0.365417	0.5003	0.496395	0.184119	0.577942	2.63714	4.69746	2.37006	0.220345	19.7068	3.88218	0.0362834	0.0390537
infection	14	4		0.896602	0.536542	0.597669	0.580395	0.198479	1.67139	4.60468	6.68053	3.4879	0.301164	30.7126	5.04584	0.0593606	0.0591119
infection	14	5		1.16363	0.629562	0.702633	0.754324	0.186343	1.22327	5.16834	7.16526	3.86252	0.348026	14.5131	3.13293	0.0698347	0.0546457
infection	14	6		2.35559	0.902291	1.0032	1.12611	0.219051	0.678246	4.98133	8.3273	3.74454	0.345955	18.3302	2.78182	0.0840156	0.0834691
BALF
group	dpi	replicate	compound	5.15-DiHETE	15-HETE	12-HETE	Thromboxane B2	Prostaglandin F2a	Prostaglandin E2	Prostaglandin J2	15-HEPE	13-HODE	9-HODE	17-HDHA	14-HDHA
			amount per sample	ng/sample	ng/sample	ng/sample	ng/sample	ng/sample	ng/sample	ng/sample	relative amount/sample	relative amount/sample	relative amount/sample	relative amount/sample	relative amount/sample
			internal standard	12-HETE-d8	12-HETE-d8	12-HETE-d8	PG E2-d4	PG E2-d4	PG E2-d4	PG E2-d4	12-HETE-d8	13-HODE-d4	13-HODE-d4	12-HETE-d8	12-HETE-d8
control		1		<0.1	<0.1	0.266112	<0.25	<0.25	0.296247	<0.25	0.00294816	0.407328	0.0294194	0.000515769	0.00109565
control		2		<0.1	<0.1	<0.1	<0.25	<0.25	<0.25	<0.25	0.00171106	0.325414	0.0529052	0.000433499	0.000631001
control		3		<0.1	<0.1	0.192576	<0.25	<0.25	<0.25	<0.25	0.0014686	0.41827	0.0323253	0.000409383	0.00114813
infection	4	1		<0.1	<0.1	0.224547	<0.25	<0.25	0.501572	<0.25	0.00414482	0.512007	0.0412984	0.00179684	0.00177625
infection	4	2		<0.1	<0.1	0.327303	<0.25	<0.25	<0.25	n.d.	0.00302658	0.280381	0.0231394	0.00130036	0.00206451
infection	4	3		<0.1	0.102011	0.155324	<0.25	<0.25	<0.25	n.d.	0.00382328	0.200201	0.0175338	0.00152859	0.000755135
infection	4	4		<0.1	<0.1	0.64833	<0.25	<0.25	<0.25	<0.25	0.0049947	0.457101	0.0543189	0.00250642	0.00519615
infection	4	5		<0.1	<0.1	0.442616	<0.25	<0.25	0.375316	<0.25	0.00249092	0.493219	0.0478705	0.000588807	0.00209566
infection	7	1		<0.1	<0.1	0.123542	<0.25	<0.25	<0.1	<0.25	0.00152531	0.287807	0.02855	0.000977785	0.00153345
infection	7	2		<0.1	0.114814	0.433042	<0.25	<0.25	<0.25	<0.25	0.00302495	1.18242	0.0791971	0.00154628	0.00309361
infection	7	3		<0.1	0.139015	0.369236	<0.25	<0.25	0.581716	<0.25	0.00516734	0.79537	0.0464901	0.00190185	0.00141221
infection	7	4		<0.1	<0.1	0.151134	n.d.	n.d.	<0.1	n.d.	0.000834762	0.226466	0.027526	0.00263895	0.000239089
infection	7	5		<0.1	<0.1	0.170807	<0.25	<0.25	<0.25	<0.25	0.000514605	0.184461	0.0164171	0.000432347	0.000516025
infection	21	1		<0.1	0.148962	0.621344	n.d.	<0.25	0.62421	<0.25	0.0044183	0.503094	0.0760716	0.00105524	0.00317904
infection	21	2		<0.1	0.170644	0.187629	0.358667	n.d.	4.59628	0.777195	0.00878308	1.45531	0.455212	0.000655409	0.000361281
infection	21	3		<0.1	<0.1	<0.1	n.d.	<0.25	0.992622	<0.25	0.000852493	0.480908	0.0829877	0.000737299	0.000614003
infection	21	4		<0.1	<0.1	<0.1	n.d.	n.d.	<0.25	n.d.	0.000721322	0.249177	0.0555501	0.00133739	0.000424653
infection	21	5		<0.1	<0.1	0.457301	n.d.	<0.25	<0.25	<0.25	0.00219646	0.624238	0.158041	0.000585953	0.00118906
lung
group	dpi	replicate	compound	14.15-EET	11.12-EET	8.9-EET	5.6-EET	5.15-DiHETE	20-HETE	15-HETE	12-HETE	5-HETE	6-keto PG F1a	Thromboxane B2	Prostaglandin F2a	Prostaglandin E2	Prostaglandin D2	Prostaglandin J2	Leukotrien B4	15-HEPE	13-HODE	9-HODE	17-HDHA	14-HDHA	AA	DHA	EPA	Linolei acid
			amount per sample	ng/sample	ng/sample	ng/sample	ng/sample	ng/sample	ng/sample	ng/sample	ng/sample	ng/sample		ng/sample	ng/sample	ng/sample	ng/sample	ng/sample	relative amount/sample	relative amount/sample	relative amount/sample	relative amount/sample	relative amount/sample	relative amount/sample	relative amount/sample	relative amount/sample	relative amount/sample	relative amount/sample
			internal standard	12-HETE-d8	12-HETE-d8	12-HETE-d8	12-HETE-d8	12-HETE-d8	12-HETE-d8	12-HETE-d8	12-HETE-d8	12-HETE-d8		PG E2-d4	PG E2-d4	PG E2-d4	PG E2-d4	PG E2-d4	13-HODE-d4	12-HETE-d8	13-HODE-d4	13-HODE-d4	12-HETE-d8	12-HETE-d8	AA-d11	AA-d11	AA-d11	AA-d11
control		1		4.68629	2.72395	3.1371	3.14551	0.126184	0.77189	12.9775	31.0336	6.35852	n.d.	1.02259	<0.25	1.60263	1.18665	0.381484	0.00779723	0.280458	8.43798	0.889194	0.0407942	0.0596152	78.5601	13.7451	30.7508	9.16186
control		2		3.07574	2.06464	2.36038	2.44324	<0.1	1.89701	12.0052	27.401	6.49529	n.d.	1.06163	0.689878	0.454293	3.52131	0.444348	0.0108309	0.272847	3.36712	0.424927	0.054502	0.0659536	26.6863	5.00329	8.50599	2.69198
control		3		2.23699	1.58468	1.70857	1.83807	<0.1	4.18883	9.53109	23.8399	4.43086	n.d.	<0.25	n.d.	n.d.	<0.25	n.d.	0.0422278	0.251645	4.49031	0.481749	0.0479794	0.0615822	20.1757	3.30986	10.3096	2.46178
infection	4	1		18.2475	5.62518	5.05011	6.13359	0.30309	4.61969	>50	>50	27.337	n.d.	n.d.	<0.25	n.d.	0.345883	<0.25	0.0506803	1.56488	28.7008	2.92522	0.294499	0.309872	51.6305	9.45974	15.5415	5.48541
infection	4	2		6.02172	3.21988	3.31319	3.30778	0.110405	1.14961	31.0359	50.6744	11.705	n.d.	4.24586	1.15384	0.522917	7.92786	1.36335	0.0216403	0.495941	10.2258	1.17498	0.106056	0.115138	56.4143	9.21082	17.2446	6.1611
infection	4	3		5.18546	2.23646	2.36554	2.42254	<0.1	1.49735	27.4699	43.403	7.83743	n.d.	0.747788	<0.25	0.332937	1.74196	<0.25	0.0204265	0.668113	7.62737	0.916181	0.129657	0.0984673	23.9008	3.9434	8.24901	2.65123
infection	4	4		5.69634	1.87812	1.78943	1.62624	0.165979	1.13855	18.3704	39.4995	5.98639	n.d.	<0.25	<0.25	n.d.	0.585467	<0.25	0.00919409	0.259955	9.73162	0.514594	0.0786827	0.0879173	9.25553	1.8572	2.90311	0.92307
infection	4	5		30.0999	7.92159	5.39493	6.53227	<0.1	1.12884	24.1864	34.6516	6.96214	n.d.	2.3817	<0.25	0.330175	5.07361	0.658642	0.00912683	0.557886	13.2342	0.670127	0.120729	0.111699	20.6028	4.31693	7.08935	1.97453
infection	7	1		21.6487	5.56369	4.34301	6.50186	<0.1	1.10782	20.0397	32.8899	6.33075	n.d.	0.746652	<0.25	n.d.	0.693675	<0.25	0.0228899	0.522655	7.58583	0.748427	0.0849445	0.0912875	22.4099	4.31167	8.57285	2.21581
infection	7	2		7.59456	2.37757	2.05523	2.31541	<0.1	0.991143	19.0147	31.3715	5.67858	n.d.	0.51324	<0.25	n.d.	0.791152	<0.25	0.0106316	0.446024	8.27145	0.983469	0.114465	0.0987963	32.3285	8.24267	11.2929	3.40305
infection	7	3		0.556608	0.360021	0.473138	0.41857	<0.1	0.465572	9.47803	12.2905	2.2671	n.d.	<0.25	<0.25	<0.25	<0.25	<0.25	0.00416735	0.216548	2.14358	0.310237	0.043702	0.0346015	20.4662	4.55278	8.62304	1.76699
infection	7	4		20.4319	6.03323	4.74778	4.94585	<0.1	1.02817	20.5332	38.7987	7.88055	n.d.	0.885282	<0.25	<0.25	1.44395	0.463691	0.0143381	0.458049	7.71185	0.866778	0.109718	0.103707	72.7625	14.4594	25.0202	7.00909
infection	7	5		19.3136	5.88349	5.10985	5.07861	<0.1	2.93721	43.9989	>50	12.213	n.d.	0.843473	<0.25	<0.25	0.895459	<0.25	0.021409	0.97471	19.2447	1.58245	0.190276	0.139701	15.9575	2.96123	7.43571	1.74559
infection	21	1		3.2279	1.17346	1.36522	1.5045	0.13856	0.943267	17.3107	27.8312	4.73129	n.d.	<0.25	<0.25	<0.25	n.d.	<0.25	0.0094758	0.464801	9.11128	2.24802	0.0716483	0.0690949	17.9542	3.17567	7.26466	2.13452
infection	21	2		1.83336	1.00405	1.14951	1.18524	0.174642	0.922883	15.1271	23.9075	3.66382	n.d.	<0.25	<0.25	<0.25	<0.25	<0.25	0.0110854	0.547145	8.1398	1.9801	0.0535457	0.0417527	18.6775	2.76105	8.09231	2.4355
infection	21	3		6.74266	1.69391	1.56853	1.63524	0.109042	3.93723	11.4989	19.8161	3.44732	n.d.	<0.25	<0.25	0.527799	<0.25	<0.25	0.0108119	0.431563	6.85348	1.47836	0.0576347	0.0656735	9.5226	1.84838	4.48254	1.30024
infection	21	4		3.23022	1.71754	1.61776	1.95265	<0.1	7.64807	9.46221	22.5396	4.56769	n.d.	<0.25	<0.25	<0.25	<0.25	<0.25	0.00556215	0.237181	5.40887	1.27369	0.021122	0.024232	24.6409	2.67107	9.44737	2.73448
infection	21	5		4.64824	1.44816	1.68898	1.58785	<0.1	0.934933	11.5658	23.7461	4.18957	n.d.	n.d.	n.d.	<0.25	n.d.	<0.25	0.0102419	0.291828	7.71927	1.84486	0.0305206	0.0408425	16.5509	2.36391	6.27916	2.01181
spleen
group	dpi	replicate	compound	14.15-EET	11.12-EET	8.9-EET	5.6-EET	5.15-DiHETE	20-HETE	15-HETE	12-HETE	5-HETE	Thromboxane B2	Prostaglandin F2a	Prostaglandin E2	Prostaglandin D2	Prostaglandin J2	6-keto PG F1a	Leukotrien B4	15-HEPE	13-HODE	9-HODE	17-HDHA	14-HDHA	AA	DHA	EPA	Linolei acid
			amount per g	ng/sample	ng/sample	ng/sample	ng/sample	ng/sample	ng/sample	ng/sample	ng/sample	ng/sample	ng/sample	ng/sample	ng/sample	ng/sample	ng/sample	ng/sample	relative amount/sample	relative amount/sample	relative amount/sample	relative amount/sample	relative amount/sample	relative amount/sample	relative amount/sample	relative amount/sample	relative amount/sample	relative amount/sample
			internal standard	12-HETE-d8	12-HETE-d8	12-HETE-d8	12-HETE-d8	12-HETE-d8	12-HETE-d8	12-HETE-d8	12-HETE-d8	12-HETE-d8	PG E2-d4	PG E2-d4	PG E2-d4	PG E2-d4	PG E2-d4	PG E2-d4	13-HODE-d4	12-HETE-d8	13-HODE-d4	13-HODE-d4	12-HETE-d8	12-HETE-d8	AA-d11	AA-d11	AA-d11	AA-d11
control		1		1.75456	1.01028	1.20567	1.54294	<0.1	0.636947	13.3026	21.1507	3.71354	<0.25	<0.25	<0.25	<0.25	<0.25	n.d.	0.00610571	0.567607	15.8624	2.05316	0.0559343	0.0512405	4.11331	0.703334	2.1891	0.378723
control		2		1.54105	0.901548	1.16377	1.17883	<0.1	0.868222	12.3067	25.4861	3.8851	<0.25	0.338908	0.464903	<0.25	<0.25	<0.25	0.0128415	0.517962	6.212	0.735504	0.0871064	0.0958045	2.65683	0.630748	2.15616	0.254458
control		3		1.36102	0.925233	1.02826	0.900545	<0.1	0.50202	12.0583	24.5354	4.01959	<0.25	0.312927	0.395995	<0.25	<0.25	<0.25	0.0212025	0.477757	10.8036	0.879902	0.0374031	0.0423539	3.98012	0.688856	3.53767	0.289602
infection	4	1		2.33041	1.4738	1.91185	1.94413	<0.1	1.0183	16.9361	33.6371	5.5702	<0.25	0.59303	0.778357	<0.25	<0.25	<0.25	0.0180415	0.55483	11.558	0.986174	0.0717705	0.0761189	5.72356	1.05122	3.45219	0.43106
infection	4	2		1.96936	1.21614	1.42071	1.33741	<0.1	0.711737	13.6048	24.7863	4.94555	<0.25	0.425995	0.41983	<0.25	<0.25	<0.25	0.014571	0.396131	7.91155	0.828952	0.0767784	0.0758727	4.14632	0.960195	2.90573	0.300179
infection	4	3		1.81265	1.17622	1.52496	1.48198	<0.1	0.739007	17.6726	29.078	5.29394	0.317755	<0.25	1.60572	<0.25	<0.25	<0.25	0.0103569	0.462072	4.12244	0.570686	0.0778337	0.0673502	4.90285	0.922645	3.05636	0.300818
infection	4	4		16.1617	11.296	13.8284	11.8915	0.220753	2.34645	>50	>50	>50	0.325226	0.459238	1.02434	<0.25	<0.25	<0.25	0.0125802	0.226429	8.21767	0.615152	0.0559288	0.0619581	5.51865	1.21974	2.92561	0.367126
infection	4	5		12.2724	8.07619	10.4022	9.45233	0.443082	5.93461	>50	>50	43.0371	0.496319	0.898652	2.50772	0.527948	0.311901	<0.25	0.0290736	0.286374	19.9467	0.828425	0.0475072	0.0527716	4.83244	1.04734	3.09671	0.422601
infection	7	1		2.25424	1.59195	1.83855	2.00645	<0.1	0.600292	15.7549	33.977	5.1081	<0.25	0.631513	0.699103	<0.25	<0.25	<0.25	0.0151395	0.552869	11.9701	1.04231	0.0734144	0.100887	12.4279	2.59934	7.20597	0.834243
infection	7	2		9.16647	7.02367	1.34554	9.89806	0.407171	3.91965	>50	>50	34.4188	<0.25	0.303461	0.337125	<0.25	<0.25	<0.25	0.0164807	3.03377	11.7177	0.927178	0.109468	0.938754	7.05726	1.68656	3.78299	0.875149
infection	7	3		12.4977	8.05913	1.39229	8.84769	0.289908	3.72832	>50	>50	35.5721	0.439002	0.745462	1.51837	<0.25	<0.25	<0.25	0.0218438	2.68608	11.5353	0.685309	0.0770732	0.571363	5.32304	0.752031	2.87557	0.38583
infection	7	4		2.29307	1.05239	1.42872	1.43468	<0.1	0.846491	19.7664	37.1923	5.49766	<0.25	0.355337	0.533257	<0.25	<0.25	<0.25	0.00777906	0.744969	33.5644	2.0872	0.0817083	0.0927705	5.6034	1.19623	4.04743	0.433747
infection	7	5		2.72098	1.64969	1.78685	1.73742	<0.1	0.665582	15.4582	31.6695	4.876	0.278456	0.704621	0.634534	<0.25	<0.25	<0.25	0.0182593	0.545261	19.9173	1.70276	0.064992	0.0845997	6.19008	1.15149	4.04327	0.385568
infection	21	1		6.86944	2.05072	2.06707	2.14585	<0.1	0.773243	20.7414	34.5587	5.92947	<0.25	0.32576	0.281032	<0.25	<0.25	n.d.	0.0049561	0.595104	9.93324	2.72096	0.0641043	0.0934554	4.80677	0.974419	1.88492	0.348628
infection	21	2		1.50497	0.74507	0.94309	0.827349	0.144389	0.532308	14.0456	21.6967	3.34055	<0.25	0.479637	0.324677	0	<0.25	n.d.	0.0108134	0.512774	7.44173	2.19856	0.0446831	0.0400653	1.38407	0.25903	1.07144	0.0663782
infection	21	3		1.48566	0.799233	0.970668	0.879383	<0.1	0.765601	17.4366	27.8137	4.00745	<0.25	0.775394	0.963766	0.33586	<0.25	n.d.	0.00743085	0.692222	8.54767	2.35508	0.0744356	0.0698226	4.64066	0.945095	3.30977	0.506255
infection	21	4		1.74537	0.639825	0.704534	0.699406	<0.1	0.724006	11.9557	24.6211	2.76732	<0.25	0.336373	0.356639	0	<0.25	n.d.	0.0162557	0.592995	36.266	10.4951	0.0654692	0.0823756	5.3019	1.67405	3.06859	1.18054
infection	21	5		2.64241	0.989775	0.955475	1.06	<0.1	0.683736	16.0509	27.8902	4.57533	<0.25	0.271287	0.353465	0	<0.25	n.d.	0.0045795	0.535165	13.6127	3.61714	0.0655632	0.0619946	2.71729	0.536135	1.82588	0.412611
n.d.= no detection

## Sheet: plasma
group	dpi	replicate	compound	14.15-EET	11.12-EET	8.9-EET	5.6-EET	5.15-DiHETE	20-HETE	15-HETE	12-HETE	5-HETE	15-HEPE	13-HODE	9-HODE	17-HDHA	14-HDHA
			amount per mL	ng	ng	ng	ng	ng	ng	ng	ng	ng	relative	relative	relative	relative	relative
			internal standard	12-HETE-d8	12-HETE-d8	12-HETE-d8	12-HETE-d8	12-HETE-d8	12-HETE-d8	12-HETE-d8	12-HETE-d8	12-HETE-d8	12-HETE-d8	13-HODE-d4	13-HODE-d4	12-HETE-d8	12-HETE-d8
control	0	1		5.28831	3.13984	3.5306	4.87416	1.27802	2.13817	26.2036	33.8405	18.9709	1.89223	76.1719	14.8743	0.315004	0.218243
control	0	2		1.69461	1.10654	1.32332	1.22737	1.11867	6.94636	9.23935	12.3207	7.85977	0.539367	127.488	20.3518	0.225194	0.189582
control	0	3		13.1015	3.91958	3.32053	4.01876	0.797017	2.98801	12.8064	23.4409	8.76423	0.869059	63.995	10.8025	0.226327	0.208829
infection	0	1		5.37696	2.89169	3.87802	5.50826	0.771448	3.15128	12.7182	15.6038	9.39449	0.777979	98.8103	19.9356	0.296999	0.211644
infection	0	2		2.00033	1.29559	1.57494	1.91457	1.18178	3.50255	11.0177	13.4498	7.68337	0.69773	53.2244	11.2155	0.224755	0.182288
infection	0	3		4.75095	1.91155	2.1814	2.31717	0.91938	1.9146	15.8993	19.7582	11.1598	0.891536	75.2773	17.2098	0.242817	0.18621
infection	0	4		1.54735	1.05705	1.29415	1.21506	0.0908174	2.29347	22.6594	22.2283	13.9565	0.156083	30.7889	7.56794	0.31388	0.27583
infection	0	5		3.23364	1.20896	1.59825	1.72012	0.332461	2.03429	9.23892	13.0431	7.64845	0.344911	51.9403	12.6769	0.163052	0.112035
infection	0	6		1.6187	0.874667	1.35745	1.09679	0.423569	1.67307	14.7503	21.5855	12.8519	0.78896	60.1643	13.9027	0.284747	0.199923
infection	2	1		1.58271	0.812867	1.40267	1.37738	1.72371	5.45487	14.3928	16.1298	11.1884	1.24844	37.4794	8.57338	0.443165	0.337465
infection	2	2		1.7469	0.831768	1.10095	1.49161	1.28441	5.32494	8.26698	11.1837	7.65571	0.636837	27.3752	6.27493	0.215538	0.200465
infection	2	3		1.71827	0.64538	0.885972	0.701341	0.808755	2.37299	9.7666	12.5481	6.83218	0.680045	30.5411	6.07594	0.160702	0.137113
infection	2	4		1.25234	0.737552	0.980956	0.98977	0.0780551	1.51384	12.2527	15.9249	9.4277	0.187778	12.3941	3.43578	0.18874	0.153842
infection	2	5		2.27083	1.09349	1.56581	1.5246	0.552745	3.2524	22.7446	22.3514	14.6786	1.04897	38.265	11.505	0.448458	0.308647
infection	2	6		1.65612	1.06736	1.4549	1.52355	0.293375	1.85796	15.5119	18.549	11.657	0.80177	16.328	6.49225	0.326715	0.22877
infection	4	1		2.13697	1.12426	1.45047	1.25693	0.956427	4.78802	7.50066	11.8447	6.8526	0.61719	69.1271	11.6828	0.257583	0.257809
infection	4	2		3.53842	1.46791	1.92799	2.2288	0.98229	5.22888	8.37509	12.4753	6.84342	0.741927	106.51	16.8082	0.25702	0.200461
infection	4	3		3.79901	1.38176	1.75347	1.45972	0.972966	2.03402	7.51896	10.843	6.41606	0.548271	53.3444	10.3671	0.180582	0.131202
infection	4	4		3.35497	1.70383	2.25467	2.81638	0.143963	2.47621	8.64253	12.3083	7.41215	0.157083	53.9624	9.83048	0.208388	0.150336
infection	4	5		2.13496	0.975887	1.30182	1.33051	0.404334	1.8325	7.92287	10.6042	7.56259	0.458825	64.8362	12.2283	0.200932	0.174732
infection	4	6		3.88434	1.42928	2.13033	2.67594	0.520611	2.05761	8.32942	12.9065	6.33931	0.521057	81.8278	13.7142	0.245274	0.195095
infection	4	7		4.5805	2.56685	3.59687	4.63205	1.05923	6.22532	17.2788	28.3459	12.2855	1.03258	27.1981	4.78377	0.437913	0.370761
infection	4	8		3.37036	1.4368	2.23028	2.41355	1.01608	5.98786	14.7106	20.3767	12.5988	0.772624	17.6251	3.77973	0.315678	0.231607
control	7	1		21.404	8.62019	8.48348	13.0633	1.30036	3.84209	10.029	11.2337	8.70439	0.641958	10.8431	2.17238	0.141754	0.0987927
control	7	2		3.98596	2.11412	2.19465	2.86213	0.740182	5.87411	9.94124	11.9235	6.31802	0.558439	12.7307	2.6041	0.220672	0.189176
control	7	3		6.35655	3.23495	3.73804	4.33727	1.6129	4.17467	24.4601	33.5669	15.7753	1.54276	35.3089	7.1444	0.576289	0.397597
infection	7	1		2.71916	1.248	1.98801	2.12301	1.00259	5.15131	15.4113	19.9479	11.3193	1.11841	74.8056	17.7876	0.461485	0.304651
infection	7	2		1.99962	1.23306	2.06668	2.69909	1.37317	4.18214	8.0938	16.4023	6.52476	0.555779	174.523	22.2544	0.182068	0.171784
infection	7	3		13.3282	6.44574	7.58374	12.1399	2.21175	4.54947	16.2306	26.2112	10.311	1.42887	141.721	22.4992	0.384777	0.424518
infection	7	4		6.08919	2.51033	2.61553	3.20367	1.34143	5.22499	16.8974	22.7556	12.5576	1.42243	71.7839	14.7289	0.358989	0.362243
infection	7	5		10.2955	3.55292	3.60116	3.8846	0.738508	1.8249	15.6694	26.1589	14.3635	0.995663	79.9892	14.6081	0.295021	0.235446
infection	7	6		18.2002	5.45824	5.85632	7.00813	0.1385	1.68543	7.56068	14.0099	6.72753	0.288264	32.8153	6.30517	0.143422	0.119987
infection	7	7		30.692	9.53857	8.26255	10.3017	0.603111	2.73742	16.1771	24.9197	11.1471	0.921467	65.2619	13.187	0.355375	0.283672
infection	7	8		18.2497	7.65966	7.44839	9.44353	0.413436	1.10618	10.3321	17.1288	8.2443	0.634788	53.3148	10.318	0.232148	0.188339
control	14	1		8.66184	5.04037	6.56631	10.6252	0.900855	2.33058	12.0031	15.7668	8.78078	0.806951	63.2004	10.9888	0.144053	0.131946
control	14	2		3.76661	2.41219	3.02354	4.77156	1.25344	12.7644	11.6562	15.3115	9.45515	0.771818	76.1103	13.2843	0.228859	0.202731
control	14	3		1.06878	0.670633	0.822813	0.749331	1.35314	4.05095	7.87317	11.3714	7.06806	0.686638	74.5131	13.5963	0.109922	0.105252
infection	14	1		1.76649	1.03394	1.3754	0.968783	1.39425	4.78682	9.53153	14.2143	9.04684	0.632578	17.0589	3.60951	0.18965	0.147006
infection	14	2		41.1674	9.27209	6.65714	7.3182	1.1371	4.89159	8.75547	15.0476	6.97264	0.656254	81.9186	12.3256	0.145449	0.11567
infection	14	3		1.1022	0.730834	1.0006	0.99279	0.368239	1.15588	5.27428	9.39491	4.74011	0.440691	39.4136	7.76436	0.0725669	0.0781074
infection	14	4		1.7932	1.07308	1.19534	1.16079	0.396957	3.34278	9.20936	13.3611	6.9758	0.602328	61.4253	10.0917	0.118721	0.118224
infection	14	5		2.32727	1.25912	1.40527	1.50865	0.372686	2.44655	10.3367	14.3305	7.72504	0.696052	29.0262	6.26587	0.139669	0.109291
infection	14	6		4.71117	1.80458	2.0064	2.25221	0.438101	1.35649	9.96266	16.6546	7.48909	0.69191	36.6604	5.56365	0.168031	0.166938

## Sheet: lung
group	dpi	replicate	compound	14.15-EET	11.12-EET	8.9-EET	5.6-EET	5.15-DiHETE	20-HETE	15-HETE	12-HETE	5-HETE	6-keto PG F1a	Thromboxane B2	Prostaglandin F2a	Prostaglandin E2	Prostaglandin D2	Prostaglandin J2	Leukotrien B4	15-HEPE	13-HODE	9-HODE	17-HDHA	14-HDHA	AA	DHA	EPA	Linolei acid
			amount per g	ng	ng	ng	ng	ng	ng	ng	ng	ng		ng	ng	ng	ng	ng	relative	relative	relative	relative	relative	relative	relative	relative	relative	relative
			internal standard	12-HETE-d8	12-HETE-d8	12-HETE-d8	12-HETE-d8	12-HETE-d8	12-HETE-d8	12-HETE-d8	12-HETE-d8	12-HETE-d8		PG E2-d4	PG E2-d4	PG E2-d4	PG E2-d4	PG E2-d4	13-HODE-d4	12-HETE-d8	13-HODE-d4	13-HODE-d4	12-HETE-d8	12-HETE-d8	AA-d11	AA-d11	AA-d11	AA-d11
control		1		93.7258	54.479	62.7419	62.9102	2.52367	15.4378	259.551	620.673	127.17	n.d.	20.4517	3.84294	32.0527	23.7331	7.62968	0.155945	5.60916	168.76	17.7839	0.815883	1.1923	1571.2	274.903	615.016	183.237
control		2		61.5147	41.2928	47.2077	48.8647	0.401014	37.9402	240.103	548.02	129.906	n.d.	21.2325	13.7976	9.08585	70.4263	8.88697	0.216619	5.45694	67.3424	8.49853	1.09004	1.31907	533.726	100.066	170.12	53.8396
control		3		44.7398	31.6936	34.1715	36.7615	0.495391	83.7766	190.622	476.798	88.6171	n.d.	0.963303	n.d.	n.d.	2.05519	n.d.	0.844556	5.03291	89.8062	9.63498	0.959589	1.23164	403.513	66.1973	206.192	49.2356
infection	4	1		364.95	112.504	101.002	122.672	6.0618	92.3937	1525.42	2337.21	546.741	n.d.	n.d.	0.041125	n.d.	6.91765	0.254805	1.01361	31.2975	574.017	58.5043	5.88998	6.19744	1032.61	189.195	310.83	109.708
infection	4	2		120.434	64.3975	66.2639	66.1556	2.2081	22.9923	620.718	1013.49	234.1	n.d.	84.9173	23.0768	10.4583	158.557	27.267	0.432807	9.91881	204.516	23.4997	2.12112	2.30275	1128.29	184.216	344.891	123.222
infection	4	3		103.709	44.7292	47.3109	48.4507	1.38936	29.9469	549.399	868.059	156.749	n.d.	14.9558	3.25221	6.65875	34.8392	4.852	0.40853	13.3623	152.547	18.3236	2.59315	1.96935	478.017	78.868	164.98	53.0246
infection	4	4		113.927	37.5624	35.7886	32.5248	3.31959	22.771	367.409	789.989	119.728	n.d.	2.17885	0.68275	n.d.	11.7093	0.761848	0.183882	5.1991	194.632	10.2919	1.57365	1.75835	185.111	37.144	58.0621	18.4614
infection	4	5		601.998	158.432	107.899	130.645	0.283701	22.5769	483.728	693.033	139.243	n.d.	47.634	5.25015	6.60349	101.472	13.1728	0.182537	11.1577	264.685	13.4025	2.41459	2.23398	412.055	86.3387	141.787	39.4906
infection	7	1		432.973	111.274	86.8603	130.037	0.801911	22.1564	400.795	657.798	126.615	n.d.	14.933	1.01096	n.d.	13.8735	4.6761	0.457798	10.4531	151.717	14.9685	1.69889	1.82575	448.198	86.2335	171.457	44.3162
infection	7	2		151.891	47.5515	41.1045	46.3082	0.756402	19.8229	380.293	627.43	113.572	n.d.	10.2648	0.997507	n.d.	15.823	3.07842	0.212631	8.92047	165.429	19.6694	2.28931	1.97593	646.569	164.853	225.859	68.0609
infection	7	3		11.1322	7.20042	9.46277	8.3714	0.767197	9.31144	189.561	245.811	45.3419	n.d.	3.40563	0.607778	1.19309	4.58587	0.752102	0.0833469	4.33097	42.8715	6.20474	0.87404	0.692031	409.323	91.0555	172.461	35.3399
infection	7	4		408.639	120.665	94.9557	98.9169	1.01176	20.5634	410.665	775.974	157.611	n.d.	17.7056	2.50819	0.368493	28.879	9.27382	0.286762	9.16098	154.237	17.3356	2.19436	2.07414	1455.25	289.189	500.403	140.182
infection	7	5		386.271	117.67	102.197	101.572	0.596901	58.7442	879.979	1391.9	244.26	n.d.	16.8695	1.90828	0.237038	17.9092	4.1816	0.42818	19.4942	384.895	31.649	3.80553	2.79401	319.15	59.2245	148.714	34.9119
infection	21	1		64.558	23.4691	27.3044	30.0899	2.7712	18.8653	346.215	556.624	94.6258	n.d.	2.3198	0.866901	2.06883	n.d.	0.236533	0.189516	9.29602	182.226	44.9603	1.43297	1.3819	359.084	63.5134	145.293	42.6904
infection	21	2		36.6673	20.0811	22.9901	23.7047	3.49285	18.4577	302.543	478.149	73.2763	n.d.	1.20998	1.07596	3.80657	0.228795	0.652445	0.221708	10.9429	162.796	39.602	1.07091	0.835054	373.549	55.221	161.846	48.71
infection	21	3		134.853	33.8782	31.3707	32.7048	2.18083	78.7446	229.979	396.322	68.9464	n.d.	3.52983	1.65589	10.556	0.900311	1.93775	0.216238	8.63126	137.07	29.5673	1.1527	1.31347	190.452	36.9675	89.6508	26.0048
infection	21	4		64.6043	34.3508	32.3553	39.053	0.377568	152.961	189.244	450.793	91.3538	n.d.	2.35682	1.32774	3.65558	0.293285	0.69192	0.111243	4.74362	108.177	25.4738	0.422439	0.48464	492.818	53.4213	188.947	54.6896
infection	21	5		92.9647	28.9632	33.7797	31.757	1.22615	18.6987	231.316	474.923	83.7914	n.d.	n.d.	n.d.	0.318054	n.d.	0.295016	0.204839	5.83656	154.385	36.8972	0.610411	0.816849	331.017	47.2781	125.583	40.2361
n.d.= no detection

## Sheet: spleen
group	dpi	replicate	compound	14.15-EET	11.12-EET	8.9-EET	5.6-EET	5.15-DiHETE	20-HETE	15-HETE	12-HETE	5-HETE	Thromboxane B2	Prostaglandin F2a	Prostaglandin E2	Prostaglandin D2	Prostaglandin J2	6-keto PG F1a	Leukotrien B4	15-HEPE	13-HODE	9-HODE	17-HDHA	14-HDHA	AA	DHA	EPA	Linolei acid
			amount per g	ng	ng	ng	ng	ng	ng	ng	ng	ng	ng	ng	ng	ng	ng	ng	relative	relative	relative	relative	relative	relative	relative	relative	relative	relative
			internal standard	12-HETE-d8	12-HETE-d8	12-HETE-d8	12-HETE-d8	12-HETE-d8	12-HETE-d8	12-HETE-d8	12-HETE-d8	12-HETE-d8	PG E2-d4	PG E2-d4	PG E2-d4	PG E2-d4	PG E2-d4	PG E2-d4	13-HODE-d4	12-HETE-d8	13-HODE-d4	13-HODE-d4	12-HETE-d8	12-HETE-d8	AA-d11	AA-d11	AA-d11	AA-d11
control		1		35.0912	20.2057	24.1135	30.8587	1.4301	12.7389	266.052	423.014	74.2708	1.10266	4.17793	4.50477	2.57853	0.662485	n.d.	0.122114	11.3521	317.248	41.0632	1.11869	1.02481	82.2662	14.0667	43.782	7.57447
control		2		30.821	18.031	23.2754	23.5765	0.801944	17.3644	246.133	509.721	77.702	1.3256	6.77816	9.29805	0.68665	0.537196	0.39152	0.25683	10.3592	124.24	14.7101	1.74213	1.91609	53.1366	12.615	43.1231	5.08916
control		3		27.2205	18.5047	20.5652	18.0109	0.451366	10.0404	241.165	490.708	80.3919	3.54604	6.25853	7.91991	0.83655	0.518025	1.87492	0.42405	9.55514	216.073	17.598	0.748062	0.847077	79.6025	13.7771	70.7535	5.79204
infection	4	1		46.6082	29.476	38.237	38.8826	0.75436	20.3659	338.723	672.741	111.404	4.90701	11.8606	15.5671	3.38714	1.73072	1.50457	0.360829	11.0966	231.159	19.7235	1.43541	1.52238	114.471	21.0244	69.0438	8.62119
infection	4	2		39.3872	24.3227	28.4141	26.7483	0.324904	14.2347	272.097	495.726	98.911	2.91524	8.51991	8.39661	1.04433	0.533321	0.501713	0.291421	7.92263	158.231	16.579	1.53557	1.51745	82.9263	19.2039	58.1147	6.00359
infection	4	3		36.2531	23.5244	30.4991	29.6396	1.53434	14.7801	353.452	581.561	105.879	6.3551	15.4026	32.1144	4.48071	3.71117	1.66387	0.207138	9.24144	82.4489	11.4137	1.55667	1.347	98.057	18.4529	61.1273	6.01636
infection	4	4		323.233	225.921	276.568	237.831	4.41506	46.929	1953.91	4004.8	1075.09	6.50452	9.18476	20.4867	0.75127	2.74864	2.03366	0.251605	4.52858	164.353	12.303	1.11858	1.23916	110.373	24.3948	58.5121	7.34252
infection	4	5		245.448	161.524	208.045	189.047	8.86164	118.692	1449.92	3000.19	860.742	9.92638	17.973	50.1544	10.559	6.23802	3.34476	0.581472	5.72747	398.933	16.5685	0.950143	1.05543	96.6487	20.9468	61.9342	8.45202
infection	7	1		45.0848	31.8391	36.771	40.1291	0.319525	12.0058	315.097	679.54	102.162	4.0123	12.6303	13.9821	0.955062	1.17437	2.74979	0.302789	11.0574	239.402	20.8462	1.46829	2.01773	248.558	51.9868	144.119	16.6849
infection	7	2		183.329	140.473	26.9108	197.961	8.14341	78.3929	1386.78	3727.75	688.376	1.9277	6.06921	6.7425	1.13129	0.621762	0.741233	0.329614	60.6753	234.355	18.5436	2.18937	18.7751	141.145	33.7313	75.6597	17.503
infection	7	3		249.955	161.183	27.8458	176.954	5.79816	74.5665	1870.27	3782.87	711.443	8.78004	14.9092	30.3674	2.5694	2.7013	2.72143	0.436877	53.7216	230.705	13.7062	1.54146	11.4273	106.461	15.0406	57.5113	7.7166
infection	7	4		45.8614	21.0479	28.5744	28.6935	0.999414	16.9298	395.329	743.846	109.953	3.90188	7.10675	10.6651	0.225265	1.65811	2.45387	0.155581	14.8994	671.288	41.744	1.63417	1.85541	112.068	23.9247	80.9485	8.67494
infection	7	5		54.4196	32.9939	35.7369	34.7483	1.12442	13.3116	309.164	633.39	97.52	5.56912	14.0924	12.6907	3.07719	1.1917	2.38687	0.365186	10.9052	398.346	34.0552	1.29984	1.69199	123.802	23.0297	80.8655	7.71136
infection	21	1		137.389	41.0145	41.3414	42.917	1.1456	15.4649	414.828	691.173	118.589	3.01078	6.51521	5.62065	1.16572	1.47015	n.d.	0.099122	11.9021	198.665	54.4192	1.28208	1.86911	96.1354	19.4884	37.6985	6.97255
infection	21	2		30.0994	14.9014	18.8618	16.547	2.88777	10.6462	280.913	433.934	66.8111	3.43934	9.59274	6.49354	0	1.28535	n.d.	0.216268	10.2555	148.835	43.9712	0.893662	0.801307	27.6815	5.18059	21.4289	1.32757
infection	21	3		29.7132	15.9847	19.4134	17.5877	1.36	15.312	348.731	556.274	80.1491	4.58061	15.5079	19.2753	6.71721	1.2694	n.d.	0.148617	13.8444	170.953	47.1015	1.48871	1.39645	92.8132	18.9019	66.1955	10.1251
infection	21	4		34.9074	12.7965	14.0907	13.9881	0.718016	14.4801	239.113	492.422	55.3463	3.51529	6.72746	7.13278	0	1.23346	n.d.	0.325115	11.8599	725.321	209.903	1.30938	1.64751	106.038	33.4811	61.3719	23.6108
infection	21	5		52.8481	19.7955	19.1095	21.1999	1.20868	13.6747	321.018	557.805	91.5066	0.657636	5.42575	7.06929	0	0.622429	n.d.	0.09159	10.7033	272.253	72.3428	1.31126	1.23989	54.3458	10.7227	36.5176	8.25221
n.d.= no detection

## Sheet: BALF
group	dpi	replicate	compound	5.15-DiHETE	15-HETE	12-HETE	Thromboxane B2	Prostaglandin F2a	Prostaglandin E2	Prostaglandin J2	15-HEPE	13-HODE	9-HODE	17-HDHA	14-HDHA
			amount	ng	ng	ng	ng	ng	ng	ng	relative	relative	relative	relative	relative
			internal standard	12-HETE-d8	12-HETE-d8	12-HETE-d8	PG E2-d4	PG E2-d4	PG E2-d4	PG E2-d4	12-HETE-d8	13-HODE-d4	13-HODE-d4	12-HETE-d8	12-HETE-d8
control		1		0.00568784	0.0719414	0.266112	0.0336685	0.0429836	0.296247	0.0322518	0.00294816	0.407328	0.0294194	0.000515769	0.00109565
control		2		0.0152	0.0300986	0.0630931	0.00417622	0.0322876	0.118285	0.032998	0.00171106	0.325414	0.0529052	0.000433499	0.000631001
control		3		0.0047759	0.0378526	0.192576	0.00400254	0.0488592	0.0371855	0.0202221	0.0014686	0.41827	0.0323253	0.000409383	0.00114813
infection	4	1		0.00409528	0.0702635	0.224547	0.0111752	0.0147221	0.501572	0.0177797	0.00414482	0.512007	0.0412984	0.00179684	0.00177625
infection	4	2		0.00249795	0.0831197	0.327303	0.00992583	0.00520632	0.13682	n.d.	0.00302658	0.280381	0.0231394	0.00130036	0.00206451
infection	4	3		0.00113593	0.102011	0.155324	0.0153772	0.0348296	0.140292	n.d.	0.00382328	0.200201	0.0175338	0.00152859	0.000755135
infection	4	4		0.00153749	0.0979828	0.64833	0.0114529	0.0297716	0.215887	0.0041473	0.0049947	0.457101	0.0543189	0.00250642	0.00519615
infection	4	5		0.00363466	0.0593118	0.442616	0.00242302	0.028292	0.375316	0.024489	0.00249092	0.493219	0.0478705	0.000588807	0.00209566
infection	7	1		0.00955322	0.0400863	0.123542	0.0187164	0.0098414	0.0873095	0.000122937	0.00152531	0.287807	0.02855	0.000977785	0.00153345
infection	7	2		0.021512	0.114814	0.433042	0.00339439	0.0301726	0.168489	0.045253	0.00302495	1.18242	0.0791971	0.00154628	0.00309361
infection	7	3		0.0152228	0.139015	0.369236	0.0344353	0.0531006	0.581716	0.0351627	0.00516734	0.79537	0.0464901	0.00190185	0.00141221
infection	7	4		0.00737646	0.0176649	0.151134	n.d.	n.d.	0.0140712	n.d.	0.000834762	0.226466	0.027526	0.00263895	0.000239089
infection	7	5		0.00274728	0.0255615	0.170807	0.00551573	0.0218888	0.225276	0.0388859	0.000514605	0.184461	0.0164171	0.000432347	0.000516025
infection	21	1		0.00171873	0.148962	0.621344	n.d.	0.00927614	0.62421	0.0408796	0.0044183	0.503094	0.0760716	0.00105524	0.00317904
infection	21	2		0.00751493	0.170644	0.187629	0.358667	n.d.	4.59628	0.777195	0.00878308	1.45531	0.455212	0.000655409	0.000361281
infection	21	3		0.00343896	0.0146274	0.0984708	n.d.	0.014425	0.992622	0.0820622	0.000852493	0.480908	0.0829877	0.000737299	0.000614003
infection	21	4		0.00613657	0.0231191	0.0737482	n.d.	n.d.	0.146069	n.d.	0.000721322	0.249177	0.0555501	0.00133739	0.000424653
infection	21	5		0.00741052	0.0495904	0.457301	n.d.	0.0755467	0.16054	0.0792592	0.00219646	0.624238	0.158041	0.000585953	0.00118906
n.d.= no detection

## Sheet: virus load
Intranasal virus load
group	dpi	replicate	virus load
			TCID50/ml
control		1	negative
control		2	negative
control		3	negative
infection	2	1*	6,80E+02
infection	2	2*	negative
infection	2	3*	negative
infection	2	4*	negative
infection	2	5*	negative
infection	2	6*	negative
infection	4	1	6,80E+04
infection	4	2	1,50E+03
infection	4	3	1,50E+02
infection	4	4	3,20E+00
infection	4	5	1,50E+04
infection	4	6*	1,50E+03
infection	4	7*	1,50E+04
infection	4	8*	3,20E+00
infection	7	1	negative
infection	7	2	negative
infection	7	3	negative
infection	7	4	negative
infection	7	5	negative
infection	21	1	negative
infection	21	2	negative
infection	21	3	negative
infection	21	4	negative
infection	21	5	negative
* only plasma analysis
